# Supplementary material for: The Association of the Polymorphisms in the FUT8-Related Locus with the Plasma Glycosylation in Post-Traumatic Stress Disorder
Source: Int J Mol Sci. 2023 Mar 16;24(6):5706. doi: 10.3390/ijms24065706 (PMC10056189; doi:10.3390/ijms24065706)
Supplement: Supplementary file 1 [file ijms-24-05706-s001.zip]

Archive with 1 entries (1 files):
- ijms-2219741-supplementary.pdf
